# Supplementary material for: Evaluation of the Horizontal Transmission of White Spot Syndrome Virus for Whiteleg Shrimp (Litopenaeus vannamei) Based on the Disease Severity Grade and Viral Shedding Rate
Source: Animals (Basel). 2023 May 18;13(10):1676. doi: 10.3390/ani13101676 (PMC10215214; doi:10.3390/ani13101676)
Supplement: Supplementary file 1 [file animals-13-01676-s001.zip]

Archive with 2 entries (2 files):
- Figure. S1.pdf
- Table S1.pdf
